# Supplementary material for: Global spatiotemporal synchronizing structures of spontaneous neural activities in different cell types
Source: Nat Commun. 2024 Apr 3;15:2884. doi: 10.1038/s41467-024-46975-5 (PMC10991327; doi:10.1038/s41467-024-46975-5)
Supplement: Supplementary file 6 — Source Data [file 41467_2024_46975_MOESM6_ESM.xlsx]

## Sheet: -Fig 5f Damping_VGLUT2_P14.csv
0.0976943	0.281143	0.0312871	0.18962	0.0965981	0.174418	0.0647608	0.167497	0.622298	0.115387	0.282027	0.241009	0.235089
0.0749342	0.163751	0.310774	0.156011	0.142969	0.233067	0.129553	0.190362	0.207435	0.0661523	0.1962	0.141669	0.247823
0.191195	0.134463	0.154867	0.165897	0.102918	0.192588	0.0997638	0.124835	0.266404	0.110874	0.234029	0.0949579	0.239742
0.152259	0.140129	0.152311	0.182569	0.253857	0.187338	0.128223	0.0807299	0.210864	0.142735	0.128533	0.122359	0.287921
0.105232	0.143287	0.113584	0.0940019	0.144149	0.24479	0.258988	0.143817	0.22891	0.212242	0.151181	0.150782	0.267827
0.211048	0.114307	0.205486	0.184661	0.123621	0.166002	0.087249	0.151355	0.272141	0.0933531	0.145578	0.241883	0.180395
0.132877	0.22759	0.13362	0.202868	0.109663	0.204203	0.108933	0.276309	0.20789	0.175363	0.135631	0.285718	0.202706
0.112908	0.129451	0.164839	0.332067	0.123105	0.20052	0.250777	0.138899	0.203779	0.125134	0.188127	0.100162	0.150048
0.254539	0.195286	0.100828	0.250439	0.324125	0.270814	0.47565	0.168269	0.282304	0.0632035	0.159599	0.289068	0.14221
0.16213	0.150666	0.121162	0.114904	0.258729	0.138451	0.11933	0.416721	0.202064	0.139018	0.225163	0.247916	0.220243

## Sheet: ig 5f Frequency_VGLUT2_P14.csv
1.31634	1.29244	4.75976	0.978975	1.05049	1.03	1.31148	0.953226	2.50204	0.880196	1.14027	1.47196	0.965597
0.657443	0.803801	5.26593	1.4853	1.82982	0.934836	1.35326	1.34765	0.901026	0.730572	0.817854	1.40801	0.954354
0.787868	0.769477	1.28535	0.863383	1.05682	0.897426	1.50752	1.42625	1.25477	0.771178	0.92302	1.5167	0.896011
0.669178	0.751435	0.725405	1.1397	1.60705	0.985666	1.4023	1.52801	1.17977	0.940285	0.843513	1.16522	0.922709
0.798786	0.818551	0.924675	1.34156	1.47319	1.06643	1.76364	1.50146	0.886149	0.7744	0.78053	1.26446	0.893901
0.830243	0.747606	0.791388	1.11	1.60381	0.878993	1.20862	1.67225	1.1734	0.728087	0.749714	1.22853	0.826145
0.801458	0.749468	1.06972	1.00614	1.40745	0.924142	0.936608	1.38897	0.920587	0.982974	0.802266	1.49071	0.918185
0.740934	0.752334	0.66157	1.50709	1.04797	0.835835	1.70497	1.33436	0.937391	0.884466	0.812686	1.41336	0.804605
0.945786	0.782257	1.72034	1.08819	1.3179	1.01558	1.67387	1.17477	0.936189	0.7318	0.84835	1.21048	0.807477
0.751335	0.766591	0.816396	1.66935	1.64761	1.04506	0.888703	2.06968	1.04354	1.07617	0.767441	1.91071	0.919404

## Sheet: 5f-Fig 5f Frequency_PV_P14.csv
2.21064	1.04099	3.10722	2.21203	7.44968	7.40743	7.43275	7.52841	7.40509	7.30678	2.82026	3.3534	5.15005	5.5528	1.39717	3.14916	2.11255
5.61559	2.05681	5.59717	3.93099	7.42444	7.40743	7.43275	7.51902	7.40509	8.76903	1.95217	4.82115	3.24729	6.18134	3.56903	8.52705	4.80467
1.24067	1.21423	2.31228	1.00504	8.38298	5.89604	7.59948	7.21296	6.03083	6.99407	1.55667	2.43336	6.38675	3.09742	1.48005	4.61068	1.35481
1.70006	1.08857	1.12967	0.980387	6.01751	5.822	5.76297	6.48691	5.05323	4.88389	1.83119	3.86995	2.24447	3.94988	1.35246	1.64325	1.14885
1.00314	1.03863	0.86026	1.15536	4.9159	5.85868	4.5998	4.23821	3.06377	5.70925	1.2933	1.77582	1.37784	5.08885	2.58646	1.0045	0.913194
1.67444	1.32966	1.47667	1.52857	7.29119	7.76509	7.43181	6.22134	7.56755	8.2184	4.30462	6.42675	4.37491	7.42852	1.3695	1.34994	1.03174
1.86247	1.65344	2.16833	1.32916	7.44118	7.40744	7.43277	7.53798	7.41493	6.99077	2.43583	5.6749	2.79244	5.99581	1.23014	2.96304	1.17235
2.0422	4.2653	2.45224	4.00439	6.96803	7.36977	6.25702	6.55281	7.45292	8.48002	2.46831	4.09951	4.88356	3.55712	1.77877	3.54343	2.62952
4.05255	4.95602	5.13496	3.49246	7.9874	7.92212	7.57045	7.88205	7.85711	8.3388	6.77542	5.91707	4.61565	4.0981	2.71356	6.99088	7.18505
3.04163	2.06582	2.53086	2.16468	7.26729	6.59536	6.97999	8.24149	7.56831	7.50916	1.44462	5.2035	5.07273	6.51913	0.997152	1.69734	1.18236

## Sheet:  5f-FIg 5f Damping_VIP_P14.csv
0.183676	0.540275	0.232613	0.388401	0.858902	0.271027	0.139745	0.547802	0.104803	0.157819	0.486804	0.0887419	0.213227	0.267969	0.16489	0.228845	0.351093	0.232588	0.0971532	0.213652	0.073098	0.179844	0.0804092
0.159126	0.177502	0.207802	0.0364328	0.140373	0.125613	0.0559773	0.304216	0.263786	0.0498941	0.295187	0.122629	0.188078	0.186312	0.0436742	0.736872	0.0596898	0.290229	0.182244	0.302931	0.183891	0.135722	0.133496
0.650021	0.828532	0.0796964	0.0819429	0.16723	0.384995	0.604266	0.479052	0.138942	0.154251	0.16911	0.263931	0.557257	0.104506	0.0942727	0.176859	0.564165	0.121271	0.0900092	0.122077	0.15331	0.149583	0.0914065
0.147101	0.159673	0.123076	0.0836285	0.184313	0.155222	0.426202	0.0768938	0.145333	0.113379	0.187993	0.264397	0.21008	0.103566	0.131906	0.17922	0.15226	0.0999341	0.157347	0.115112	0.544171	0.0742384	0.270556
0.164999	0.0624058	0.0642148	0.143281	0.0992466	0.0858059	0.149126	0.548703	0.0695411	0.116668	0.110303	0.108531	0.0843211	0.125821	0.165528	0.137182	0.122891	0.0695666	0.133913	0.0402495	0.179218	0.194107	0.144308
0.164487	0.195954	0.16054	0.211989	0.161432	0.184681	0.194418	0.153959	0.0397394	0.320438	0.289599	0.237496	0.209814	0.159679	0.041869	0.0593942	0.0321405	0.394702	0.164877	0.22495	0.15417	0.21909	0.153347
0.671811	0.451009	0.622706	0.410021	0.777166	0.362028	0.400683	0.297372	0.110915	0.0850041	0.121424	0.697065	0.0894185	0.653791	0.122343	0.132659	0.0665912	0.0842936	0.266584	0.0745922	0.131949	0.0937515	0.0421882
0.713676	0.0958841	0.0618127	0.116818	0.12102	0.500416	0.120599	0.0519775	0.106106	0.525555	0.166033	0.0513099	0.0849357	0.241491	0.08052	0.192537	0.0984262	0.145537	0.0718135	0.401809	0.430823	0.0710868	0.227396
0.0683795	0.12549	0.131864	0.0435356	0.112862	0.0719079	0.0913723	0.37112	0.0465596	0.0971793	0.140626	0.10979	0.0701689	0.484269	0.119658	0.152164	0.0782627	0.107383	0.356364	0.0941695	0.508522	0.451441	0.515129
0.541761	0.346831	0.41543	0.398471	0.0621778	0.467107	0.105694	0.305569	0.0987075	0.139454	0.0628123	0.46157	0.109971	0.484838	0.187844	0.0881056	0.110087	0.0515813	0.41146	0.441319	0.502461	0.478623	0.472156

## Sheet: f-Fig 5f Frequency_VIP_P14.csv
5.94575	3.50073	4.81048	6.63715	4.09911	5.45854	3.93046	5.1743	2.69199	2.71382	4.43275	2.89111	5.251	4.50369	6.15896	5.85016	5.15246	3.15712	7.959	7.09111	9.84697	6.99541	9.46809
7.19426	8.38227	5.34297	5.18064	3.47477	8.20399	6.07546	8.49914	5.65843	3.54215	4.80347	2.62536	6.28062	6.02431	5.25414	5.42771	5.71295	4.35645	6.9062	6.89368	5.64939	8.46214	9.96602
2.49241	3.45462	1.80833	1.82574	1.74292	1.06203	4.77159	6.54451	2.67416	0.996688	1.39494	1.37108	2.05283	1.96109	0.691485	1.02455	1.52452	0.716399	2.17708	1.35709	2.12053	1.37073	1.86273
1.24243	2.15807	2.47996	2.40474	1.93406	1.25934	5.53305	4.70687	1.70942	1.51878	1.32491	1.64508	1.36131	2.0437	1.39682	1.00214	1.04918	1.63443	2.26599	2.30045	3.37417	2.67812	2.62684
1.26436	3.54249	1.47704	2.97633	1.45767	2.39886	2.36713	4.2997	1.70453	1.27684	1.45641	1.67038	0.688372	1.45352	1.04895	0.961471	1.52386	1.12827	1.67785	2.03352	1.00214	1.84698	1.06312
8.50916	8.66748	9.63314	8.85339	9.29039	9.18484	7.24605	9.40506	7.37703	6.39797	5.94988	5.56528	6.61925	8.24721	5.26594	5.04947	6.48022	5.68817	9.23474	7.8709	7.34314	8.06763	8.62551
5.09104	5.06648	2.86904	3.97223	4.3436	5.05115	5.30877	8.21522	3.52569	2.37609	1.35756	3.22614	2.14637	2.9534	1.31114	1.62808	2.18539	1.32631	4.21101	2.67412	3.02646	1.9899	4.00356
4.40517	3.37973	4.44031	4.23166	3.16845	3.31678	2.17316	4.31188	2.12871	3.38681	2.32392	2.97838	2.22897	2.83987	1.08024	1.24857	2.21355	1.95211	4.7325	3.78952	3.54696	3.39338	2.34247
1.94934	4.3547	3.50829	3.8344	3.09033	2.25672	2.61674	6.15549	3.9367	2.30774	2.65922	3.64083	2.72436	6.26281	1.11119	1.2947	1.86025	1.70058	4.02256	2.88391	4.32539	4.02237	4.23531
4.56661	7.32326	4.31354	7.41025	4.22858	6.73254	4.31456	7.76156	4.44151	3.57662	3.50929	4.97735	3.75971	5.22649	2.49839	1.80992	2.6002	3.18476	5.92403	5.93244	5.60778	4.71013	5.8188

## Sheet: g 5f-Fig 5f Damping_PV_P14.csv
0.0690509	0.199608	0.54106	0.153951	0.00206626	0.00221596	0.00225942	0.00317363	0.00280735	0.0185468	0.508583	0.466002	0.148064	0.468893	0.0850339	0.469844	0.0829823
0.0368999	0.103033	0.289702	0.0456762	0.00268948	0.00259655	0.0022629	0.00294278	0.00248528	0.140887	0.126421	0.0558919	0.433166	0.147478	0.0614631	0.138614	0.285309
0.118826	0.0864864	0.15019	0.194146	0.136006	0.0460646	0.154211	0.186794	0.2132	0.149706	0.19083	0.124639	0.151689	0.100672	0.0926709	0.0912718	0.141532
0.191377	0.130444	0.180512	0.257341	0.42879	0.0551354	0.24957	0.166889	0.0740132	0.0685751	0.12329	0.319042	0.099204	0.273498	0.0854399	0.180379	0.132042
0.115345	0.123553	0.0979431	0.1467	0.459063	0.481114	0.430957	0.754831	0.135574	0.510368	0.111281	0.0951301	0.0908227	0.266698	0.224536	0.167136	0.186747
0.0962496	0.149765	0.137966	0.109142	0.356516	0.254985	0.350627	0.410644	0.402065	0.558046	0.57249	0.449915	0.0782643	0.109235	0.157924	0.0845469	0.150864
0.0898632	0.115682	0.0973944	0.125332	0.00528126	0.00300638	0.00321679	0.00520299	0.00376809	0.472384	0.0960328	0.417652	0.0571568	0.171022	0.112352	0.617083	0.132786
0.117819	0.0705418	0.0822875	0.13063	0.472554	0.290088	0.42313	0.432229	0.377111	0.280728	0.143986	0.641293	0.355792	0.383821	0.150531	0.784593	0.111088
0.0994902	0.0538615	0.0556001	0.126948	0.360785	0.281873	0.320257	0.318563	0.256399	0.228979	0.0464729	0.327834	0.0770046	0.382942	0.0634586	0.214184	0.023308
0.0951115	0.0920912	0.102697	0.0921122	0.5243	0.337144	0.449253	0.56847	0.434055	0.397046	0.233217	0.0533766	0.728207	0.737406	0.141814	0.175188	0.212962

## Sheet: f-Fig 5f Frequency_SOM_P14.csv
4.84794	11.7242	5.66927	5.47381	4.3745	7.15706	4.57712	2.04605	3.04255	1.78702	5.9829	3.57674	4.70609	7.92559	1.59814	10.0023
7.99208	1.60358	2.63052	4.88507	6.42541	6.26042	0.723561	1.09573	1.12909	0.994474	0.802227	1.93962	1.79761	2.88975	1.68698	5.20624
6.6139	2.7394	3.7244	3.55845	2.01733	6.34792	0.883711	0.86834	0.866236	0.839854	0.942842	0.959209	3.96279	3.73446	1.40199	3.61322
2.25106	1.25373	0.91947	3.07258	1.94518	1.75844	0.806083	0.799062	0.809953	0.843939	0.939232	0.829157	2.58195	1.25211	1.51571	4.88005
5.63969	0.82149	1.88414	1.84965	3.05386	1.74465	0.764093	0.847397	1.04476	0.724343	1.11946	1.44972	0.789054	1.40632	0.969236	4.91538
6.98378	0.756424	1.69993	4.91373	5.19475	4.98691	1.95051	0.920446	0.748061	0.822177	1.05491	1.0343	1.33828	2.48323	1.3433	3.63324
7.43851	2.7601	4.98955	5.4462	5.19595	6.48541	0.812153	1.18339	0.972667	1.15787	1.09817	1.34942	2.3026	2.84109	3.16721	5.62938
5.57264	3.19502	3.3062	6.994	7.08603	8.6467	2.55415	0.85504	1.53038	1.52932	2.71638	2.47705	1.77049	3.9679	2.3177	5.3139
5.05194	1.79052	2.79628	4.03431	4.59913	4.19386	0.932572	0.829361	1.44449	1.94009	1.84877	1.50155	2.28633	3.73257	3.024	7.07574
6.77974	2.10975	3.04823	8.28659	7.91164	6.64024	1.02751	1.61899	1.44263	1.6037	1.038	2.08485	5.08207	3.17059	4.67978	7.50062

## Sheet:  5f-Fig 5f Damping_SOM_P14.csv
0.337783	0.102073	0.0610897	0.224498	0.488279	0.0746336	0.490133	0.303816	0.428989	0.322395	0.301079	0.574137	0.154371	0.196489	0.117333	0.222456
0.270542	0.0518628	0.12257	0.279303	0.257899	0.168877	0.159601	0.136175	0.0896266	0.125578	0.308675	0.0736723	0.102841	0.0314432	0.146504	0.236821
0.375963	0.0421774	0.128147	0.316938	0.187749	0.255465	0.118221	0.0908961	0.148574	0.165081	0.206804	0.123871	0.0583223	0.491561	0.134554	0.0808317
0.0846213	0.141403	0.128438	0.0773375	0.129435	0.179262	0.218991	0.112205	0.154341	0.10339	0.158103	0.159774	0.0711725	0.125816	0.103704	0.0342006
0.516284	0.0502478	0.0810649	0.0920872	0.111292	0.079452	0.109554	0.218604	0.144168	0.0937348	0.196837	0.113952	0.149875	0.0965706	0.234496	0.0450276
0.272238	0.210737	0.13281	0.473168	0.0926347	0.409177	0.204981	0.254618	0.147964	0.151228	0.0656872	0.117374	0.143108	0.105812	0.188981	0.113377
0.323424	0.120807	0.518364	0.389179	0.0821916	0.344125	0.121445	0.185756	0.148465	0.108166	0.149726	0.0813095	0.133842	0.0929788	0.575599	0.372292
0.433135	0.162744	0.0484242	0.291999	0.347637	0.265839	0.119092	0.080389	0.0875753	0.0906405	0.12565	0.101377	0.123005	0.0703271	0.0784185	0.260637
0.57335	0.122654	0.0631308	0.576662	0.401415	0.0715925	0.180433	0.09401	0.12132	0.108818	0.0644799	0.0956415	0.126991	0.0739344	0.0920783	0.258618
0.496683	0.101243	0.104086	0.312484	0.277507	0.334211	0.129402	0.27926	0.0993701	0.0869272	0.190373	0.107699	0.0491812	0.0648589	0.325791	0.212356

## Sheet: 5g-Fig 5g Frequency_PV_P28.csv
2.87815	2.17227	4.03837	5.72172	4.16119	6.07871	4.55749	4.37644	3.70825	1.35409	4.66003	3.31022	1.78802	2.73556	1.26888	1.17687	3.50892	1.79309	1.82298	4.15865	1.4615	1.15068	1.58722	1.18519	0.800851	1.64706	2.08471	1.55023	0.912097	3.16802	4.61401	1.54362
1.11391	1.07017	1.21178	0.895201	1.05623	0.806204	1.10825	1.00028	0.724188	0.788981	0.895794	0.988826	1.10215	1.05666	0.839693	1.24934	0.869373	1.08894	1.07379	1.51249	0.893595	0.96613	0.907861	1.01279	0.882386	0.757768	1.36849	1.20342	0.996081	1.00835	2.90316	1.03055
1.08623	1.10047	1.0778	1.55979	1.03338	1.67476	1.1761	0.788418	1.65134	2.45057	1.76526	1.54267	2.35534	1.0677	1.93095	2.33866	0.839681	1.58912	2.04076	1.87962	1.2193	0.923281	0.763236	0.826815	1.34188	1.07383	1.28632	0.998444	1.14375	0.892473	6.49303	0.982802
0.950867	0.941053	0.832831	1.25143	0.724531	1.43126	0.932468	1.00751	1.47637	0.88661	0.920877	0.940396	1.05642	1.03832	0.829849	1.2952	0.948371	1.03838	1.06071	0.982202	1.39021	0.911705	1.18805	0.903725	1.0097	1.03551	0.810064	0.905523	1.04227	0.990236	5.70971	1.10487
0.999203	1.01851	0.973005	0.843588	1.04698	0.872811	1.04861	1.06465	1.0522	0.808141	0.780409	0.781673	0.883258	1.01565	0.971756	0.731183	1.2885	0.926729	1.24832	1.36586	0.859272	0.839307	0.86624	0.828529	0.6928	0.885257	1.07016	1.00662	0.873224	0.971132	2.71944	0.724892
0.888914	0.848846	0.934194	0.833161	1.31497	1.05162	1.19955	1.49612	1.53462	1.3213	1.0733	0.919686	1.09702	1.02206	1.15097	1.0174	0.863411	0.817509	1.14939	0.811769	1.29568	0.845104	1.13568	1.10451	0.873726	0.795005	0.930818	0.864348	1.20019	0.652669	2.19769	1.30022
1.39426	1.12721	1.70553	2.41762	2.64679	2.53515	2.73186	1.67361	2.29454	1.42164	3.28507	2.01845	1.38504	2.28371	2.57599	1.85604	2.00743	2.28347	5.2818	2.45446	1.75323	1.63719	1.29733	0.902701	0.92686	1.35882	1.70599	2.11511	1.21847	1.67704	4.07922	2.23301
0.968357	0.858647	1.07972	0.897908	1.23023	1.39798	1.01476	1.16335	1.10681	1.19007	2.29967	1.38914	1.06125	1.43443	0.896318	2.84809	1.41537	1.15795	1.20964	1.65694	1.05123	1.18567	1.10468	1.14873	1.19227	0.997737	1.29222	1.09882	0.827458	1.23269	5.34614	2.05333
1.06636	1.09904	1.03175	0.908584	1.3986	1.34838	1.35	1.03026	1.7555	1.15304	1.01333	0.97864	1.04884	0.816664	1.18262	1.29366	0.762691	1.3468	1.34378	1.49932	0.797125	0.73975	1.09839	0.779401	0.948743	0.783831	1.27564	0.933661	0.803176	0.868152	6.47917	1.38518
0.8201	1.00466	1.11062	1.05221	1.73149	1.72094	0.976428	1.8464	1.67205	1.32424	1.05591	1.38699	1.20586	1.10204	1.02546	1.16518	0.885861	1.16678	1.35146	1.15737	1.0043	0.816741	1.018	1.50486	0.985333	1.03362	0.929962	1.27608	1.10055	0.96918	6.3011	2.39351

## Sheet: g 5g-Fig 5g Damping_PV_P28.csv
0.495489	0.593342	0.241103	0.11485	0.683587	0.395548	0.403306	0.300688	0.0601689	0.0983786	0.737767	0.0523396	0.0982772	0.189392	0.0722661	0.112864	0.829043	0.328545	0.282206	0.387731	0.0697614	0.10578	0.0892847	0.0635092	0.137277	0.0521511	0.105081	0.101455	0.188217	0.766696	0.31584	0.131335
0.106362	0.118907	0.0973276	0.110894	0.171013	0.133095	0.119961	0.127453	0.142038	0.11388	0.1937	0.145794	0.0993371	0.126363	0.143318	0.0980675	0.101702	0.198851	0.166379	0.142725	0.118999	0.124777	0.204761	0.115707	0.147551	0.104889	0.161111	0.171293	0.118932	0.0970641	0.0892842	0.25945
0.102544	0.148493	0.129659	0.0935955	0.0983995	0.0981999	0.0999732	0.125263	0.101222	0.14425	0.128327	0.159081	0.15553	0.0698904	0.111805	0.136562	0.14939	0.112959	0.180241	0.114659	0.177231	0.117634	0.150948	0.195802	0.144712	0.107413	0.128108	0.157922	0.14663	0.104634	0.2309	0.324322
0.107292	0.254156	0.0964599	0.0477212	0.128092	0.078266	0.164203	0.16503	0.0961259	0.280315	0.16767	0.104451	0.103734	0.0986514	0.189806	0.168903	0.150974	0.125109	0.137102	0.131824	0.175572	0.141534	0.238216	0.129992	0.189357	0.135626	0.110706	0.265165	0.13153	0.138953	0.426965	0.13407
0.154145	0.0740374	0.189293	0.130595	0.138071	0.0990786	0.170485	0.265503	0.188927	0.149724	0.160669	0.0997051	0.119021	0.137584	0.133829	0.158627	0.213662	0.140376	0.309452	0.188157	0.175962	0.0836768	0.12653	0.155084	0.0738352	0.134672	0.106069	0.0916681	0.187937	0.108155	0.0774881	0.101425
0.199927	0.116244	0.126902	0.144864	0.179122	0.186056	0.198116	0.244114	0.148309	0.456235	0.166332	0.209483	0.225041	0.162937	0.135899	0.113882	0.181591	0.171693	0.19005	0.136922	0.13723	0.125741	0.183241	0.1737	0.161364	0.0660475	0.123475	0.181079	0.180895	0.125828	0.0926691	0.163802
0.136773	0.216023	0.160965	0.0381025	0.122879	0.17267	0.112192	0.106437	0.253402	0.127106	0.125352	0.0937196	0.11109	0.0732244	0.0794308	0.120778	0.135371	0.190068	0.0558794	0.0589291	0.0940679	0.124046	0.114567	0.130442	0.194871	0.33641	0.0910803	0.260199	0.162927	0.0540638	0.0457743	0.137982
0.169162	0.123529	0.233007	0.126137	0.257304	0.0855486	0.18917	0.084426	0.094139	0.110375	0.0804228	0.385518	0.131784	0.102547	0.109945	0.127271	0.318462	0.18645	0.15738	0.129448	0.117429	0.109278	0.229687	0.162782	0.134813	0.204055	0.13718	0.286876	0.153228	0.165296	0.502172	0.195049
0.169374	0.201223	0.185911	0.189087	0.113583	0.183127	0.170532	0.263047	0.142477	0.195731	0.0483839	0.148821	0.150163	0.109376	0.126071	0.125562	0.109287	0.210958	0.178014	0.184882	0.0891579	0.162427	0.285622	0.127836	0.199465	0.127983	0.148479	0.178136	0.231568	0.0630278	0.327846	0.12012
0.063047	0.173636	0.214428	0.130828	0.0997733	0.14747	0.14963	0.111606	0.125537	0.143634	0.148654	0.0992376	0.13765	0.119701	0.177847	0.0789308	0.149451	0.157251	0.12987	0.134342	0.233684	0.109745	0.180966	0.374494	0.226542	0.0737639	0.103858	0.124708	0.198694	0.194329	0.453956	0.104548

[truncated: 43 more sheets: g-Fig 5g Frequency_SOM_P28.csv, g-Fig 5g Damping_VGLUT2P28.csv,  5g-Fig 5g Damping_VIP_P28.csv,  5g-Fig 5g Damping_SOM_P28.csv, Fig 5g Frequency_VGLUT2P28.csv, g-Fig 5g Frequency_VIP_P28.csv, e Frequency_Sevoflurane_90.csv, 8e Frequency_Isoflurane_90.csv,  8e Damping_Sevoflurane_90.csv, g 8e Damping_Isoflurane_90.csv, g 8e Frequency_Propofol_90.csv, Fig 8e Damping_Propofol_90.csv, Fig 2b-Fig 2b fc_sum.csv, Fig 2b-Fig 2b fc_gsr_sum.csv, Fig 2b-Fig 2b fc_gsr_phi.csv, Fig 2b-Fig 2b fc_phi.csv, d Frequency_Sevoflurane_70.csv, g 8d Damping_Isoflurane_70.csv, g 8d Frequency_Propofol_70.csv, Fig 8d Damping_Propofol_70.csv …]
